# Supplementary material for: Assessment of hemoglobin-to-red cell distribution width ratio to predict all-cause mortality in patients with sepsis: a retrospective cohort study from the MIMIC-IV database
Source: Front Med (Lausanne). 2026 Jul 13;13:1836373. doi: 10.3389/fmed.2026.1836373 (PMC13402431; doi:10.3389/fmed.2026.1836373)
Supplement: Supplementary file 8 [file Table_1.XLSX]

## Sheet: Pooled Results
term	riv	lambda	fmi
(Intercept)	0.0196733	0.0192938	0.0195457
weight	0.0224455	0.0219527	0.0222577
heart_rate_max	0.00255385	0.00254735	0.00262006
sbp_max	0.00315236	0.00314246	0.00321686
dbp_max	0.0021958	0.00219099	0.00226286
mbp_max	0.00366542	0.00365204	0.00372816
resp_rate_max	0.00478363	0.00476086	0.00484161
temperature_max	0.0281353	0.0273654	0.0277988
spo2_min	0.00225491	0.00224984	0.00232184
platelet_max	8.96279e-05	8.96199e-05	0.000159104
wbc_max	0.00130603	0.00130432	0.00137465
aniongap_mEq_L_max	0.00253348	0.00252708	0.00259974
bicarbonate_mEq_L_max_x	0.00169659	0.00169372	0.00176463
bun_mg_dL_max	0.00083001	0.000829321	0.000899143
total_calcium_mg_dL_max	0.00858823	0.0085151	0.00862052
chloride_mEq_L_max_x	0.000807643	0.000806991	0.000876795
creatinine_mg_dL_max	0.00292373	0.00291521	0.00298892
glucose_mg_dL_max	0.00102488	0.00102383	0.00109383
sodium_mEq_L_max_x	0.000695863	0.000695379	0.000765099
potassium_mEq_L_max_x	0.000315315	0.000315215	0.000384743
INR_max	0.127276	0.112906	0.118574
ptt_sec_max	0.0492198	0.0469108	0.0480271
rdw_max	0.00114999	0.00114867	0.0012188
gcs_min	0.000420311	0.000420135	0.000489701
HRR	0.000782142	0.000781531	0.000851314
rbc_max	0.000918403	0.00091756	0.000987459
survival_days_28	0.000709808	0.000709304	0.000779034
