# Supplementary material for: Assessment of hemoglobin-to-red cell distribution width ratio to predict all-cause mortality in patients with sepsis: a retrospective cohort study from the MIMIC-IV database
Source: Front Med (Lausanne). 2026 Jul 13;13:1836373. doi: 10.3389/fmed.2026.1836373 (PMC13402431; doi:10.3389/fmed.2026.1836373)
Supplement: Supplementary file 9 [file Table_2.XLSX]

## Sheet: Glanced Results
imputation	null.deviance	df.null	logLik	AIC	BIC	deviance	df.residual	nobs
1	28652.9	28811	-10667.4	21388.8	21612.1	21334.8	28785	28812
2	28652.9	28811	-10663.9	21381.8	21605	21327.8	28785	28812
3	28652.9	28811	-10665.5	21385.1	21608.3	21331.1	28785	28812
4	28652.9	28811	-10660.8	21375.6	21598.8	21321.6	28785	28812
5	28652.9	28811	-10667.4	21388.8	21612.1	21334.8	28785	28812
